# Supplementary material for: The Resurgence of Pertussis in Tuscany (Italy): A Six-Year Retrospective Epidemiological Analysis
Source: Pathogens. 2026 Mar 18;15(3):326. doi: 10.3390/pathogens15030326 (PMC13029293; doi:10.3390/pathogens15030326)
Supplement: Supplementary file 1 [file pathogens-15-00326-s001.zip]

Archive with 1 entries (1 files):
- pathogens-4180969-supplementary.pdf
